# Supplementary material for: Stephanoascus ciferrii Complex: The Current State of Infections and Drug Resistance in Humans
Source: J Fungi (Basel). 2024 Apr 18;10(4):294. doi: 10.3390/jof10040294 (PMC11050938; doi:10.3390/jof10040294)
Supplement: Supplementary file 1 [file jof-10-00294-s001.zip]

Archive with 1 entries (1 files):
- jof-2838128-supplementary.pdf
